# Supplementary material for: Stability of Blueberry Extracellular Vesicles and Their Gene Regulation Effects in Intestinal Caco-2 Cells
Source: Biomolecules. 2023 Sep 19;13(9):1412. doi: 10.3390/biom13091412 (PMC10526224; doi:10.3390/biom13091412)
Supplement: Supplementary file 1 [file biomolecules-13-01412-s001.zip]

Archive with 1 entries (1 files):
- biomolecules-2622448-supplementary.pdf
